# Supplementary material for: Antagonistic regulation by insulin-like peptide and activin ensures the elaboration of appropriate dendritic field sizes of amacrine neurons
Source: eLife. 2020 Mar 16;9:e50568. doi: 10.7554/eLife.50568 (PMC7075694; doi:10.7554/eLife.50568)
Supplement: Source code 1. [file elife-50568-code1.zip]

Archive with 13 entries (12 files):
- Readme-programs for Figure 7.docx
- __MACOSX/
- __MACOSX/._Readme-programs for Figure 7.docx
- boxplot.py
- __MACOSX/._boxplot.py
- stochastic.py
- __MACOSX/._stochastic.py
- heatmap_collect.py
- __MACOSX/._heatmap_collect.py
- scan.py
- __MACOSX/._scan.py
- neuronclass.py
- __MACOSX/._neuronclass.py
